# Supplementary material for: Nuclear Fructose‐1,6‐Bisphosphate Inhibits Tumor Growth and Sensitizes Chemotherapy by Targeting HMGB1
Source: Adv Sci (Weinh). 2023 Jan 15;10(7):2203528. doi: 10.1002/advs.202203528 (PMC9982576; doi:10.1002/advs.202203528)
Supplement: Supplementary file 2 — Supporting Information [file ADVS-10-2203528-s002.xls]

## Sheet: Protein report
Protein Group	Protein ID	Accession	-10lgP	Coverage (%)	#Peptides	#Unique	#Spec Sample 1	PTM	Avg. Mass	Description
2	12	P09429	203.27	36	17	15	115	Carbamidomethylation; Oxidation (M); Deamidation (NQ)	24894	High mobility group protein B1 OS=Homo sapiens OX=9606 GN=HMGB1 PE=1 SV=3
19	10	P17987	112.43	15	7	7	10	Oxidation (M)	60344	T-complex protein 1 subunit alpha OS=Homo sapiens OX=9606 GN=TCP1 PE=1 SV=1
16	15	P29508	91.07	23	6	6	13	Deamidation (NQ)	44565	Serpin B3 OS=Homo sapiens OX=9606 GN=SERPINB3 PE=1 SV=2
23	18	P31151	110.22	40	5	4	9	Carbamidomethylation; Oxidation (M)	11471	Protein S100-A7 OS=Homo sapiens OX=9606 GN=S100A7 PE=1 SV=4
12	20	P02768	107.32	6	4	4	20	Carbamidomethylation	69367	Serum albumin OS=Homo sapiens OX=9606 GN=ALB PE=1 SV=2
30	24	Q99832	70.06	7	3	3	4		59367	T-complex protein 1 subunit eta OS=Homo sapiens OX=9606 GN=CCT7 PE=1 SV=2
18	28	P05109	83.63	24	2	2	12	Carbamidomethylation	10835	Protein S100-A8 OS=Homo sapiens OX=9606 GN=S100A8 PE=1 SV=1
32	29	P47929	81.4	18	2	2	4		15075	Galectin-7 OS=Homo sapiens OX=9606 GN=LGALS7 PE=1 SV=2
17	44	P07477	55.92	12	2	2	13	Oxidation (M); Deamidation (NQ)	26558	Trypsin-1 OS=Homo sapiens OX=9606 GN=PRSS1 PE=1 SV=1
34	251	Q6ZNJ1	33.17	1	3	2	3		302515	Neurobeachin-like protein 2 OS=Homo sapiens OX=9606 GN=NBEAL2 PE=1 SV=2
42	71	Q5CZC0	28.66	0	2	2	2	Deamidation (NQ)	780624	Fibrous sheath-interacting protein 2 OS=Homo sapiens OX=9606 GN=FSIP2 PE=2 SV=4
10	46	A2NJV5	70.95	11	1	1	24		13085	Immunoglobulin kappa variable 2-29 OS=Homo sapiens OX=9606 GN=IGKV2-29 PE=3 SV=2
10	47	P01615	70.95	11	1	1	24		12957	Immunoglobulin kappa variable 2D-28 OS=Homo sapiens OX=9606 GN=IGKV2D-28 PE=1 SV=2
10	48	A0A0A0MRZ7	70.95	11	1	1	24		13297	Immunoglobulin kappa variable 2D-26 OS=Homo sapiens OX=9606 GN=IGKV2D-26 PE=3 SV=1
10	49	A0A075B6P5	70.95	11	1	1	24		12957	Immunoglobulin kappa variable 2-28 OS=Homo sapiens OX=9606 GN=IGKV2-28 PE=3 SV=1
10	50	A0A075B6S2	70.95	11	1	1	24		13143	Immunoglobulin kappa variable 2D-29 OS=Homo sapiens OX=9606 GN=IGKV2D-29 PE=3 SV=1
10	51	P06310	70.95	11	1	1	24		13185	Immunoglobulin kappa variable 2-30 OS=Homo sapiens OX=9606 GN=IGKV2-30 PE=3 SV=2
10	52	A0A075B6S6	70.95	11	1	1	24		13215	Immunoglobulin kappa variable 2D-30 OS=Homo sapiens OX=9606 GN=IGKV2D-30 PE=3 SV=1
10	53	P01614	70.95	11	1	1	24		13310	Immunoglobulin kappa variable 2D-40 OS=Homo sapiens OX=9606 GN=IGKV2D-40 PE=1 SV=2
10	54	A0A087WW87	70.95	11	1	1	24		13310	Immunoglobulin kappa variable 2-40 OS=Homo sapiens OX=9606 GN=IGKV2-40 PE=3 SV=2
55	57	P81605	37.23	10	1	1	2		11284	Dermcidin OS=Homo sapiens OX=9606 GN=DCD PE=1 SV=2
29	69	O75592	31.96	0	3	1	5	Carbamidomethylation; Oxidation (M); Deamidation (NQ)	513643	E3 ubiquitin-protein ligase MYCBP2 OS=Homo sapiens OX=9606 GN=MYCBP2 PE=1 SV=4
43	99	Q9Y6V0	28.38	0	2	1	2	Deamidation (NQ)	560707	Protein piccolo OS=Homo sapiens OX=9606 GN=PCLO PE=1 SV=5
37	59	Q8NFT6	28.11	2	1	1	3		67243	Protein DBF4 homolog B OS=Homo sapiens OX=9606 GN=DBF4B PE=1 SV=1
50	1571	Q02388	27.26	0	2	1	2	Deamidation (NQ)	295216	Collagen alpha-1(VII) chain OS=Homo sapiens OX=9606 GN=COL7A1 PE=1 SV=2
130	112	P78333	24.46	2	1	1	1	Carbamidomethylation; Oxidation (M); Deamidation (NQ)	63707	Glypican-5 OS=Homo sapiens OX=9606 GN=GPC5 PE=2 SV=1
9	63	Q12802	23.63	0	1	1	24		307550	A-kinase anchor protein 13 OS=Homo sapiens OX=9606 GN=AKAP13 PE=1 SV=2
118	175	Q86VF7	22.49	1	1	1	1	Oxidation (M); Deamidation (NQ)	197073	Nebulin-related-anchoring protein OS=Homo sapiens OX=9606 GN=NRAP PE=1 SV=2
92	184	Q96AY4	21.83	1	1	1	1	Oxidation (M); Deamidation (NQ)	270882	Tetratricopeptide repeat protein 28 OS=Homo sapiens OX=9606 GN=TTC28 PE=1 SV=4
132	186	Q9UPV0	21.6	1	1	1	1	Deamidation (NQ)	164313	Centrosomal protein of 164 kDa OS=Homo sapiens OX=9606 GN=CEP164 PE=1 SV=3
67	159	Q8TD57	21.41	0	1	1	1		470774	Dynein heavy chain 3 axonemal OS=Homo sapiens OX=9606 GN=DNAH3 PE=2 SV=1
67	220	Q86XF7	21.41	2	1	1	1		26763	Zinc finger protein 575 OS=Homo sapiens OX=9606 GN=ZNF575 PE=2 SV=1
67	239	Q8NCQ7	21.41	1	1	1	1		40506	Protein PROCA1 OS=Homo sapiens OX=9606 GN=PROCA1 PE=2 SV=3
67	254	Q9NV06	21.41	1	1	1	1		51402	DDB1- and CUL4-associated factor 13 OS=Homo sapiens OX=9606 GN=DCAF13 PE=1 SV=2
67	281	Q9NVX2	21.41	1	1	1	1		53320	Notchless protein homolog 1 OS=Homo sapiens OX=9606 GN=NLE1 PE=1 SV=4
67	311	Q0VDF9	21.41	1	1	1	1		54795	Heat shock 70 kDa protein 14 OS=Homo sapiens OX=9606 GN=HSPA14 PE=1 SV=1
67	347	Q8TDX6	21.41	1	1	1	1		61294	Chondroitin sulfate N-acetylgalactosaminyltransferase 1 OS=Homo sapiens OX=9606 GN=CSGALNACT1 PE=1 SV=2
67	406	P0C1S8	21.41	1	1	1	1		62925	Wee1-like protein kinase 2 OS=Homo sapiens OX=9606 GN=WEE2 PE=1 SV=2
67	569	Q4G0A6	21.41	1	1	1	1		84372	Probable ubiquitin carboxyl-terminal hydrolase MINDY-4 OS=Homo sapiens OX=9606 GN=MINDY4 PE=1 SV=2
67	1218	O60303	21.41	0	1	1	1		180916	Protein KIAA0556 OS=Homo sapiens OX=9606 GN=KIAA0556 PE=1 SV=4
67	1494	Q96MK2	21.41	1	1	1	1		105290	RIPOR family member 3 OS=Homo sapiens OX=9606 GN=RIPOR3 PE=1 SV=4
67	2505	Q9C0F0	21.41	0	1	1	1		241916	Putative Polycomb group protein ASXL3 OS=Homo sapiens OX=9606 GN=ASXL3 PE=2 SV=3
59	188	Q9Y4X4	21.08	2	1	1	1		44240	Krueppel-like factor 12 OS=Homo sapiens OX=9606 GN=KLF12 PE=1 SV=2
90	174	Q6IQ23	20.53	3	1	1	1	Oxidation (M); Deamidation (NQ)	127135	Pleckstrin homology domain-containing family A member 7 OS=Homo sapiens OX=9606 GN=PLEKHA7 PE=1 SV=2
91	177	Q9Y4B5	20.18	0	1	1	1		209525	Microtubule cross-linking factor 1 OS=Homo sapiens OX=9606 GN=MTCL1 PE=1 SV=5
91	295	Q86WR7	20.18	1	1	1	1		45802	Proline and serine-rich protein 2 OS=Homo sapiens OX=9606 GN=PROSER2 PE=1 SV=2
91	309	Q969R8	20.18	1	1	1	1		49313	KICSTOR complex protein ITFG2 OS=Homo sapiens OX=9606 GN=ITFG2 PE=1 SV=1
91	548	O75807	20.18	1	1	1	1		73478	Protein phosphatase 1 regulatory subunit 15A OS=Homo sapiens OX=9606 GN=PPP1R15A PE=1 SV=1
91	554	P35626	20.18	1	1	1	1		79710	Beta-adrenergic receptor kinase 2 OS=Homo sapiens OX=9606 GN=GRK3 PE=1 SV=2
91	557	P25098	20.18	1	1	1	1		79574	Beta-adrenergic receptor kinase 1 OS=Homo sapiens OX=9606 GN=GRK2 PE=1 SV=2
91	1434	Q9UL51	20.18	1	1	1	1		96950	Potassium/sodium hyperpolarization-activated cyclic nucleotide-gated channel 2 OS=Homo sapiens OX=9606 GN=HCN2 PE=1 SV=3
91	1798	Q6UB35	20.18	1	1	1	1		105790	Monofunctional C1-tetrahydrofolate synthase mitochondrial OS=Homo sapiens OX=9606 GN=MTHFD1L PE=1 SV=1
91	2246	Q9H6K5	20.18	0	1	1	1		132748	Proline-rich protein 36 OS=Homo sapiens OX=9606 GN=PRR36 PE=1 SV=2
91	2359	O94759	20.18	0	1	1	1		171197	Transient receptor potential cation channel subfamily M member 2 OS=Homo sapiens OX=9606 GN=TRPM2 PE=1 SV=2
91	2619	Q7Z6Z7	20.18	0	1	1	1		481896	E3 ubiquitin-protein ligase HUWE1 OS=Homo sapiens OX=9606 GN=HUWE1 PE=1 SV=3
20	37	P23497	62.36	2	3	0	10	Carbamidomethylation	100417	Nuclear autoantigen Sp-100 OS=Homo sapiens OX=9606 GN=SP100 PE=1 SV=3
57	2199	P54132	29.55	1	2	0	2		159000	Bloom syndrome protein OS=Homo sapiens OX=9606 GN=BLM PE=1 SV=1
52	176	Q9Y5G8	27.35	1	2	0	2	Deamidation (NQ)	100935	Protocadherin gamma-A5 OS=Homo sapiens OX=9606 GN=PCDHGA5 PE=2 SV=1
1	1	P04264	263.25	52	35	30	196	Carbamidomethylation; Oxidation (M); Deamidation (NQ)	66039	Keratin type II cytoskeletal 1 OS=Homo sapiens OX=9606 GN=KRT1 PE=1 SV=6
4	2	P35527	238.51	44	20	19	105	Oxidation (M); Deamidation (NQ)	62064	Keratin type I cytoskeletal 9 OS=Homo sapiens OX=9606 GN=KRT9 PE=1 SV=3
5	3	P13645	214.22	39	23	19	89	Carbamidomethylation; Oxidation (M); Deamidation (NQ)	58827	Keratin type I cytoskeletal 10 OS=Homo sapiens OX=9606 GN=KRT10 PE=1 SV=6
3	4	P35908	195.44	37	18	12	108	Oxidation (M); Deamidation (NQ)	65433	Keratin type II cytoskeletal 2 epidermal OS=Homo sapiens OX=9606 GN=KRT2 PE=1 SV=2
6	5	P13647	182.2	25	14	10	61	Carbamidomethylation; Oxidation (M)	62378	Keratin type II cytoskeletal 5 OS=Homo sapiens OX=9606 GN=KRT5 PE=1 SV=3
7	6	P02538	190.3	25	13	4	59	Carbamidomethylation	60045	Keratin type II cytoskeletal 6A OS=Homo sapiens OX=9606 GN=KRT6A PE=1 SV=3
11	9	P02533	129.31	18	9	3	21	Carbamidomethylation	51562	Keratin type I cytoskeletal 14 OS=Homo sapiens OX=9606 GN=KRT14 PE=1 SV=4
13	11	P08779	116.09	20	8	2	18	Carbamidomethylation	51268	Keratin type I cytoskeletal 16 OS=Homo sapiens OX=9606 GN=KRT16 PE=1 SV=4
14	13	Q04695	96.62	18	6	2	16	Deamidation (NQ)	48106	Keratin type I cytoskeletal 17 OS=Homo sapiens OX=9606 GN=KRT17 PE=1 SV=2
8	7	P04259	173.05	23	11	1	56	Carbamidomethylation	60067	Keratin type II cytoskeletal 6B OS=Homo sapiens OX=9606 GN=KRT6B PE=1 SV=5
21	22	Q01546	87.94	5	4	1	10		65841	Keratin type II cytoskeletal 2 oral OS=Homo sapiens OX=9606 GN=KRT76 PE=1 SV=2
21	23	P12035	87.94	5	4	1	10		64417	Keratin type II cytoskeletal 3 OS=Homo sapiens OX=9606 GN=KRT3 PE=1 SV=3
27	31	Q7Z3Y7	53.92	8	2	1	6	Deamidation (NQ)	50567	Keratin type I cytoskeletal 28 OS=Homo sapiens OX=9606 GN=KRT28 PE=1 SV=2
15	19	P13646	87.59	7	3	0	15	Deamidation (NQ)	49588	Keratin type I cytoskeletal 13 OS=Homo sapiens OX=9606 GN=KRT13 PE=1 SV=4
24	30	P05787	66.11	3	2	0	8		53704	Keratin type II cytoskeletal 8 OS=Homo sapiens OX=9606 GN=KRT8 PE=1 SV=7
24	34	P08729	66.11	3	2	0	8		51386	Keratin type II cytoskeletal 7 OS=Homo sapiens OX=9606 GN=KRT7 PE=1 SV=5
28	32	Q7Z3Z0	54.85	3	2	0	6		49318	Keratin type I cytoskeletal 25 OS=Homo sapiens OX=9606 GN=KRT25 PE=1 SV=1
25	42	Q3SY84	49.81	3	2	0	8		57292	Keratin type II cytoskeletal 71 OS=Homo sapiens OX=9606 GN=KRT71 PE=1 SV=3
64	77	Q9NSB2	21.89	1	1	0	1		64842	Keratin type II cuticular Hb4 OS=Homo sapiens OX=9606 GN=KRT84 PE=2 SV=2

## Sheet: 表头说明
表头名	释义
Protein Group	蛋白质分组号，分组号相同的蛋白共享肽段及定量信息
Protein ID	蛋白质ID号
Accession	蛋白质ACCESSION号
-10lgP	蛋白打分，分值越高，可信度越高
Coverage (%)	检测到的肽段在蛋白中的覆盖度
#Peptides	匹配到该蛋白的肽段序列数量
#Unique	匹配到该蛋白的Unique肽段序列数量
#Spec Sample	匹配到该蛋白的谱图数量
PTM	肽段的修饰类型
Avg. Mass	匹配到蛋白的平均分子量
Description	蛋白质描述信息
